# Supplementary material for: Selective Delivery to Cardiac Muscle Cells Using Cell-Specific Aptamers
Source: Pharmaceuticals (Basel). 2023 Sep 6;16(9):1264. doi: 10.3390/ph16091264 (PMC10534653; doi:10.3390/ph16091264)
Supplement: Supplementary file 1 [file pharmaceuticals-16-01264-s001.zip]

Archive with 1 entries (1 files):
- Pharmaceutical Supplementary Information.pdf
